# Supplementary material for: The Impact of Academic Achievement and Parental Practices on Depressive Symptom Trajectories Among Chinese Adolescents
Source: Res Child Adolesc Psychopathol. 2021 May 13;49(10):1359–71. doi: 10.1007/s10802-021-00826-9 (PMC8380233; doi:10.1007/s10802-021-00826-9)
Supplement: Supplementary file 4 — Supplementary file4 (OUT 18 KB) [file 10802_2021_826_MOESM4_ESM.out]

Mplus VERSION 7.11
MUTHEN & MUTHEN
12/14/2020   4:38 PM

INPUT INSTRUCTIONS

  TITLE: Growth Mixture Model

     DATA: FILE IS depressive trajectories and its predictors.dat;

      VARIABLE:  NAMES ARE IDALL SEX agetest1 F12 F13 F16
      zj1 PRNTIVL1 AUTOSUP1 PSYCTRL1
  DPRS1 DPRS2 DPRS3 DPRS4 FatherEdu MotherEdu Education
  schoolTy1 schoolTy2;

        USEVARIABLES ARE
            DPRS1 DPRS2 DPRS3 DPRS4;

             MISSING=ALL(99);
             CLASSES=c(1);


    ANALYSIS: TYPE= MIXTURE;
    starts = 5000 100;
    MODEL:
             %OVERALL%
             i s | DPRS1@0 DPRS2@1 DPRS3@2 DPRS4@3;
             i with s@0;


    OUTPUT: SAMPSTAT  TECH1  TECH11 TECH14;

    PLOT: TYPE=PLOT3;
          Series=DPRS1 DPRS2 DPRS3 DPRS4 (*);


*** WARNING in OUTPUT command
  TECH11 option is not available for TYPE=MIXTURE with only one class.
  Request for TECH11 is ignored.
*** WARNING in OUTPUT command
  TECH14 option is not available for TYPE=MIXTURE with only one class.
  Request for TECH14 is ignored.
   2 WARNING(S) FOUND IN THE INPUT INSTRUCTIONS


Growth Mixture Model

SUMMARY OF ANALYSIS

Number of groups                                                 1
Number of observations                                        2576

Number of dependent variables                                    4
Number of independent variables                                  0
Number of continuous latent variables                            2
Number of categorical latent variables                           1

Observed dependent variables

  Continuous
   DPRS1       DPRS2       DPRS3       DPRS4

Continuous latent variables
   I           S

Categorical latent variables
   C


Estimator                                                      MLR
Information matrix                                        OBSERVED
Optimization Specifications for the Quasi-Newton Algorithm for
Continuous Outcomes
  Maximum number of iterations                                 100
  Convergence criterion                                  0.100D-05
Optimization Specifications for the EM Algorithm
  Maximum number of iterations                                 500
  Convergence criteria
    Loglikelihood change                                 0.100D-06
    Relative loglikelihood change                        0.100D-06
    Derivative                                           0.100D-05
Optimization Specifications for the M step of the EM Algorithm for
Categorical Latent variables
  Number of M step iterations                                    1
  M step convergence criterion                           0.100D-05
  Basis for M step termination                           ITERATION
Optimization Specifications for the M step of the EM Algorithm for
Censored, Binary or Ordered Categorical (Ordinal), Unordered
Categorical (Nominal) and Count Outcomes
  Number of M step iterations                                    1
  M step convergence criterion                           0.100D-05
  Basis for M step termination                           ITERATION
  Maximum value for logit thresholds                            15
  Minimum value for logit thresholds                           -15
  Minimum expected cell size for chi-square              0.100D-01
Maximum number of iterations for H1                           2000
Convergence criterion for H1                             0.100D-03
Optimization algorithm                                         EMA
Random Starts Specifications
  Number of initial stage random starts                       5000
  Number of final stage optimizations                          100
  Number of initial stage iterations                            10
  Initial stage convergence criterion                    0.100D+01
  Random starts scale                                    0.500D+01
  Random seed for generating random starts                       0

Input data file(s)
  depressive trajectories and its predictors.dat
Input data format  FREE


SUMMARY OF DATA

     Number of missing data patterns             9
     Number of y missing data patterns           9
     Number of u missing data patterns           0


COVARIANCE COVERAGE OF DATA

Minimum covariance coverage value   0.100


     PROPORTION OF DATA PRESENT FOR Y


           Covariance Coverage
              DPRS1         DPRS2         DPRS3         DPRS4
              ________      ________      ________      ________
 DPRS1          1.000
 DPRS2          0.975         0.976
 DPRS3          0.941         0.934         0.942
 DPRS4          0.915         0.908         0.899         0.915


SAMPLE STATISTICS


     ESTIMATED SAMPLE STATISTICS


           Means
              DPRS1         DPRS2         DPRS3         DPRS4
              ________      ________      ________      ________
 1              0.492         0.533         0.523         0.525


           Covariances
              DPRS1         DPRS2         DPRS3         DPRS4
              ________      ________      ________      ________
 DPRS1          0.082
 DPRS2          0.056         0.093
 DPRS3          0.049         0.064         0.094
 DPRS4          0.046         0.061         0.068         0.102


           Correlations
              DPRS1         DPRS2         DPRS3         DPRS4
              ________      ________      ________      ________
 DPRS1          1.000
 DPRS2          0.642         1.000
 DPRS3          0.557         0.680         1.000
 DPRS4          0.505         0.623         0.697         1.000


     MAXIMUM LOG-LIKELIHOOD VALUE FOR THE UNRESTRICTED (H1) MODEL IS 113.435

RANDOM STARTS RESULTS RANKED FROM THE BEST TO THE WORST LOGLIKELIHOOD VALUES

Final stage loglikelihood values at local maxima, seeds, and initial stage start numbers:

              59.051  415769           1149
              59.051  303304           2450
              59.051  435058           3535
              59.051  793607           4288
              59.051  586549           3858
              59.051  579124           3973
              59.051  590437           3699
              59.051  405079           68
              59.051  767845           2297
              59.051  704204           3282
              59.051  452658           2063
              59.051  61587            400
              59.051  367683           4650
              59.051  308582           752
              59.051  173429           2879
              59.051  375590           438
              59.051  887848           4649
              59.051  25846            4860
              59.051  227786           1964
              59.051  463894           1733
              59.051  375609           4937
              59.051  193042           316
              59.051  908674           1748
              59.051  662983           666
              59.051  891364           2892
              59.051  107025           1009
              59.051  242560           3868
              59.051  497801           3241
              59.051  398329           3677
              59.051  936701           4117
              59.051  832104           2228
              59.051  232226           235
              59.051  702334           2702
              59.051  812494           2144
              59.051  891347           504
              59.051  961880           2019
              59.051  28652            3828
              59.051  646038           4365
              59.051  610340           2272
              59.051  769417           4111
              59.051  588699           828
              59.051  851945           18
              59.051  432960           2818
              59.051  722095           1549
              59.051  167409           772
              59.051  269374           2321
              59.051  220889           3323
              59.051  378393           509
              59.051  409474           4545
              59.051  998744           2367
              59.051  848795           1757
              59.051  553604           2383
              59.051  207896           25
              59.051  990442           3892
              59.051  426340           4960
              59.051  86394            3666
              59.051  90504            3842
              59.051  208620           965
              59.051  417600           1416
              59.051  883355           2140
              59.051  121425           511
              59.051  323788           3307
              59.051  850404           2667
              59.051  505244           582
              59.051  875431           2148
              59.051  811761           4970
              59.051  871915           1602
              59.051  166220           1502
              59.051  670286           3582
              59.051  916078           4459
              59.051  182318           1536
              59.051  895153           4143
              59.051  765744           4617
              59.051  517385           2554
              59.051  751153           110
              59.051  732971           1447
              59.051  557917           3523
              59.051  335485           496
              59.051  569131           26
              59.051  842595           3834
              59.051  690985           2271
              59.051  390788           3191
              59.051  766076           4014
              59.051  646095           4183
              59.051  781349           1079
              59.051  207228           2805
              59.051  269990           3326
              59.051  85114            385
              59.051  81954            1823
              59.051  252552           2489
              59.051  554694           2610
              59.051  897975           3527
              59.051  936879           3720
              59.051  337182           4576
              59.051  525400           4315
              59.051  280543           3450
              59.051  36642            2509
              59.051  75168            1160
              59.051  74736            2335
              59.051  unperturbed      0


THE MODEL ESTIMATION TERMINATED NORMALLY


MODEL FIT INFORMATION

Number of Free Parameters                        8

Loglikelihood

          H0 Value                          59.051
          H0 Scaling Correction Factor      1.4120
            for MLR

Information Criteria

          Akaike (AIC)                    -102.102
          Bayesian (BIC)                   -55.270
          Sample-Size Adjusted BIC         -80.688
            (n* = (n + 2) / 24)


FINAL CLASS COUNTS AND PROPORTIONS FOR THE LATENT CLASSES
BASED ON THE ESTIMATED MODEL

    Latent
   Classes

       1       2576.00000          1.00000


FINAL CLASS COUNTS AND PROPORTIONS FOR THE LATENT CLASS PATTERNS
BASED ON ESTIMATED POSTERIOR PROBABILITIES

    Latent
   Classes

       1       2576.00000          1.00000


CLASSIFICATION OF INDIVIDUALS BASED ON THEIR MOST LIKELY LATENT CLASS MEMBERSHIP

Class Counts and Proportions

    Latent
   Classes

       1             2576          1.00000


Average Latent Class Probabilities for Most Likely Latent Class Membership (Row)
by Latent Class (Column)

           1

    1   1.000


Classification Probabilities for the Most Likely Latent Class Membership (Row)
by Latent Class (Column)

           1

    1   1.000


Logits for the Classification Probabilities for the Most Likely Latent Class Membership (Row)
by Latent Class (Column)

              1

    1      0.000


MODEL RESULTS

                                                    Two-Tailed
                    Estimate       S.E.  Est./S.E.    P-Value

Latent Class 1

 I        |
    DPRS1              1.000      0.000    999.000    999.000
    DPRS2              1.000      0.000    999.000    999.000
    DPRS3              1.000      0.000    999.000    999.000
    DPRS4              1.000      0.000    999.000    999.000

 S        |
    DPRS1              0.000      0.000    999.000    999.000
    DPRS2              1.000      0.000    999.000    999.000
    DPRS3              2.000      0.000    999.000    999.000
    DPRS4              3.000      0.000    999.000    999.000

 I        WITH
    S                  0.000      0.000    999.000    999.000

 Means
    I                  0.505      0.006     90.034      0.000
    S                  0.009      0.002      4.431      0.000

 Intercepts
    DPRS1              0.000      0.000    999.000    999.000
    DPRS2              0.000      0.000    999.000    999.000
    DPRS3              0.000      0.000    999.000    999.000
    DPRS4              0.000      0.000    999.000    999.000

 Variances
    I                  0.053      0.002     26.647      0.000
    S                  0.003      0.000     10.613      0.000

 Residual Variances
    DPRS1              0.031      0.002     18.813      0.000
    DPRS2              0.032      0.002     20.856      0.000
    DPRS3              0.029      0.001     19.616      0.000
    DPRS4              0.028      0.002     12.742      0.000


QUALITY OF NUMERICAL RESULTS

     Condition Number for the Information Matrix              0.295E-03
       (ratio of smallest to largest eigenvalue)


TECHNICAL 1 OUTPUT


     PARAMETER SPECIFICATION FOR LATENT CLASS 1


           NU
              DPRS1         DPRS2         DPRS3         DPRS4
              ________      ________      ________      ________
 1                  0             0             0             0


           LAMBDA
              I             S
              ________      ________
 DPRS1              0             0
 DPRS2              0             0
 DPRS3              0             0
 DPRS4              0             0


           THETA
              DPRS1         DPRS2         DPRS3         DPRS4
              ________      ________      ________      ________
 DPRS1              1
 DPRS2              0             2
 DPRS3              0             0             3
 DPRS4              0             0             0             4


           ALPHA
              I             S
              ________      ________
 1                  5             6


           BETA
              I             S
              ________      ________
 I                  0             0
 S                  0             0


           PSI
              I             S
              ________      ________
 I                  7
 S                  0             8


     PARAMETER SPECIFICATION FOR LATENT CLASS REGRESSION MODEL PART


           ALPHA(C)
              C#1
              ________
 1                  0


     STARTING VALUES FOR LATENT CLASS 1


           NU
              DPRS1         DPRS2         DPRS3         DPRS4
              ________      ________      ________      ________
 1              0.000         0.000         0.000         0.000


           LAMBDA
              I             S
              ________      ________
 DPRS1          1.000         0.000
 DPRS2          1.000         1.000
 DPRS3          1.000         2.000
 DPRS4          1.000         3.000


           THETA
              DPRS1         DPRS2         DPRS3         DPRS4
              ________      ________      ________      ________
 DPRS1          0.041
 DPRS2          0.000         0.047
 DPRS3          0.000         0.000         0.047
 DPRS4          0.000         0.000         0.000         0.051


           ALPHA
              I             S
              ________      ________
 1              0.506         0.015


           BETA
              I             S
              ________      ________
 I              0.000         0.000
 S              0.000         0.000


           PSI
              I             S
              ________      ________
 I              0.079
 S              0.000         0.015


     STARTING VALUES FOR LATENT CLASS REGRESSION MODEL PART


           ALPHA(C)
              C#1
              ________
 1              0.000


SAMPLE STATISTICS FOR ESTIMATED FACTOR SCORES


     SAMPLE STATISTICS


           Means
              I             S             C_I           C_S
              ________      ________      ________      ________
 1              0.505         0.009         0.505         0.009


           Covariances
              I             S             C_I           C_S
              ________      ________      ________      ________
 I              0.042
 S              0.002         0.001
 C_I            0.042         0.002         0.042
 C_S            0.002         0.001         0.002         0.001


           Correlations
              I             S             C_I           C_S
              ________      ________      ________      ________
 I              1.000
 S              0.292         1.000
 C_I            1.000         0.292         1.000
 C_S            0.292         1.000         0.292         1.000


PLOT INFORMATION

The following plots are available:

  Histograms of sample values
  Histograms of estimated values
  Scatterplots (sample values, estimated factor scores, estimated values)
  Sample means
  Estimated means
  Sample and estimated means
  Latent variable distribution plots
  Observed individual values
  Estimated individual values
  Estimated means and observed individual values
  Estimated means and estimated individual values
  Mixture distributions

DIAGRAM INFORMATION

  Mplus diagrams are currently not available for Mixture analysis.
  No diagram output was produced.


     Beginning Time:  16:38:40
        Ending Time:  16:39:02
       Elapsed Time:  00:00:22


MUTHEN & MUTHEN
3463 Stoner Ave.
Los Angeles, CA  90066

Tel: (310) 391-9971
Fax: (310) 391-8971
Web: www.StatModel.com
Support: Support@StatModel.com

Copyright (c) 1998-2013 Muthen & Muthen
