# Supplementary material for: The Impact of Academic Achievement and Parental Practices on Depressive Symptom Trajectories Among Chinese Adolescents
Source: Res Child Adolesc Psychopathol. 2021 May 13;49(10):1359–71. doi: 10.1007/s10802-021-00826-9 (PMC8380233; doi:10.1007/s10802-021-00826-9)
Supplement: Supplementary file 6 — Supplementary file6 (OUT 29 KB) [file 10802_2021_826_MOESM6_ESM.out]

Mplus VERSION 7.11
MUTHEN & MUTHEN
12/14/2020   4:44 PM

INPUT INSTRUCTIONS

  TITLE: Growth Mixture Model

     DATA: FILE IS depressive trajectories and its predictors.dat;

      VARIABLE:  NAMES ARE IDALL SEX agetest1 F12 F13 F16
      zj1 PRNTIVL1 AUTOSUP1 PSYCTRL1
  DPRS1 DPRS2 DPRS3 DPRS4 FatherEdu MotherEdu Education
  schoolTy1 schoolTy2;

        USEVARIABLES ARE
            DPRS1 DPRS2 DPRS3 DPRS4;

             MISSING=ALL(99);
             CLASSES=c(3);


    ANALYSIS: TYPE= MIXTURE;
    starts = 5000 100;
    MODEL:
             %OVERALL%
             i s | DPRS1@0 DPRS2@1 DPRS3@2 DPRS4@3;
             i with s@0;


    OUTPUT: SAMPSTAT  TECH1  TECH11 TECH14;

    PLOT: TYPE=PLOT3;
          Series=DPRS1 DPRS2 DPRS3 DPRS4 (*);


INPUT READING TERMINATED NORMALLY


Growth Mixture Model

SUMMARY OF ANALYSIS

Number of groups                                                 1
Number of observations                                        2576

Number of dependent variables                                    4
Number of independent variables                                  0
Number of continuous latent variables                            2
Number of categorical latent variables                           1

Observed dependent variables

  Continuous
   DPRS1       DPRS2       DPRS3       DPRS4

Continuous latent variables
   I           S

Categorical latent variables
   C


Estimator                                                      MLR
Information matrix                                        OBSERVED
Optimization Specifications for the Quasi-Newton Algorithm for
Continuous Outcomes
  Maximum number of iterations                                 100
  Convergence criterion                                  0.100D-05
Optimization Specifications for the EM Algorithm
  Maximum number of iterations                                 500
  Convergence criteria
    Loglikelihood change                                 0.100D-06
    Relative loglikelihood change                        0.100D-06
    Derivative                                           0.100D-05
Optimization Specifications for the M step of the EM Algorithm for
Categorical Latent variables
  Number of M step iterations                                    1
  M step convergence criterion                           0.100D-05
  Basis for M step termination                           ITERATION
Optimization Specifications for the M step of the EM Algorithm for
Censored, Binary or Ordered Categorical (Ordinal), Unordered
Categorical (Nominal) and Count Outcomes
  Number of M step iterations                                    1
  M step convergence criterion                           0.100D-05
  Basis for M step termination                           ITERATION
  Maximum value for logit thresholds                            15
  Minimum value for logit thresholds                           -15
  Minimum expected cell size for chi-square              0.100D-01
Maximum number of iterations for H1                           2000
Convergence criterion for H1                             0.100D-03
Optimization algorithm                                         EMA
Random Starts Specifications
  Number of initial stage random starts                       5000
  Number of final stage optimizations                          100
  Number of initial stage iterations                            10
  Initial stage convergence criterion                    0.100D+01
  Random starts scale                                    0.500D+01
  Random seed for generating random starts                       0

Input data file(s)
  depressive trajectories and its predictors.dat
Input data format  FREE


SUMMARY OF DATA

     Number of missing data patterns             9
     Number of y missing data patterns           9
     Number of u missing data patterns           0


COVARIANCE COVERAGE OF DATA

Minimum covariance coverage value   0.100


     PROPORTION OF DATA PRESENT FOR Y


           Covariance Coverage
              DPRS1         DPRS2         DPRS3         DPRS4
              ________      ________      ________      ________
 DPRS1          1.000
 DPRS2          0.975         0.976
 DPRS3          0.941         0.934         0.942
 DPRS4          0.915         0.908         0.899         0.915


SAMPLE STATISTICS


     ESTIMATED SAMPLE STATISTICS


           Means
              DPRS1         DPRS2         DPRS3         DPRS4
              ________      ________      ________      ________
 1              0.492         0.533         0.523         0.525


           Covariances
              DPRS1         DPRS2         DPRS3         DPRS4
              ________      ________      ________      ________
 DPRS1          0.082
 DPRS2          0.056         0.093
 DPRS3          0.049         0.064         0.094
 DPRS4          0.046         0.061         0.068         0.102


           Correlations
              DPRS1         DPRS2         DPRS3         DPRS4
              ________      ________      ________      ________
 DPRS1          1.000
 DPRS2          0.642         1.000
 DPRS3          0.557         0.680         1.000
 DPRS4          0.505         0.623         0.697         1.000


     MAXIMUM LOG-LIKELIHOOD VALUE FOR THE UNRESTRICTED (H1) MODEL IS 113.435

RANDOM STARTS RESULTS RANKED FROM THE BEST TO THE WORST LOGLIKELIHOOD VALUES

Final stage loglikelihood values at local maxima, seeds, and initial stage start numbers:

             240.942  741888           138
             240.942  117391           710
             240.942  162030           1047
             240.942  694918           1206
             240.942  749212           3330
             240.942  758926           1682
             240.942  417713           3222
             240.942  289928           1529
             240.942  578567           2212
             240.942  575827           3367
             240.942  354559           73
             240.942  739458           1963
             240.942  483056           2880
             240.942  664562           1138
             240.942  89970            223
             240.942  168648           1788
             240.942  551829           1466
             240.942  242621           1642
             240.942  366739           1283
             240.942  278485           3316
             240.942  467831           3896
             240.942  375590           438
             240.942  217100           4483
             240.942  333082           578
             240.942  273423           2711
             240.942  645052           910
             240.942  354693           2038
             240.942  252020           1585
             240.942  781624           2462
             240.942  114115           2007
             240.942  158612           581
             240.942  638862           2753
             240.942  384753           4345
             240.942  234995           4728
             240.942  344236           2061
             240.942  908912           3768
             240.942  42523            730
             240.942  548360           1836
             240.942  329019           4658
             240.942  956446           1081
             240.942  106840           3404
             240.942  410512           1282
             240.942  256938           4230
             240.942  991329           182
             240.942  990598           3810
             240.942  830529           279
             240.942  511801           4897
             240.942  197701           1770
             240.942  958973           3486
             240.942  508280           4148
             240.942  704532           3637
             240.942  323588           826
             240.942  737516           4813
             240.942  565763           2231
             240.942  262613           3916
             240.942  112482           2373
             240.942  237332           661
             240.942  646290           2792
             240.942  809593           3329
             240.942  410745           3424
             240.942  371518           2959
             240.942  39176            3899
             240.942  995913           787
             240.942  460721           4054
             240.942  668374           4973
             240.942  80798            3616
             240.942  295033           1052
             240.942  464179           106
             240.942  919335           3253
             240.942  422103           62
             240.942  785015           2245
             240.942  545756           1056
             240.942  730868           977
             240.942  862495           3657
             240.942  76974            16
             240.942  130077           4646
             240.942  494365           1331
             240.942  166256           2591
             240.942  361694           1834
             240.942  400299           4782
             240.942  205005           2559
             240.942  161130           4518
             240.942  16258            3530
             240.942  230124           2557
             240.942  408234           2840
             240.942  758647           951
             240.942  545140           278
             240.942  5262             2370
             240.942  81233            825
             240.942  681173           4972
             240.942  82152            2955
             240.942  631196           4440
             240.942  699834           723
             240.942  446548           3875
             240.942  259758           1054
             240.942  798821           423
             240.942  802256           477
             240.942  766076           4014
             240.942  788197           3328
             240.942  923437           398


THE BEST LOGLIKELIHOOD VALUE HAS BEEN REPLICATED.  RERUN WITH AT LEAST TWICE THE
RANDOM STARTS TO CHECK THAT THE BEST LOGLIKELIHOOD IS STILL OBTAINED AND REPLICATED.


THE MODEL ESTIMATION TERMINATED NORMALLY


MODEL FIT INFORMATION

Number of Free Parameters                       14

Loglikelihood

          H0 Value                         240.942
          H0 Scaling Correction Factor      1.4175
            for MLR

Information Criteria

          Akaike (AIC)                    -453.885
          Bayesian (BIC)                  -371.929
          Sample-Size Adjusted BIC        -416.411
            (n* = (n + 2) / 24)


FINAL CLASS COUNTS AND PROPORTIONS FOR THE LATENT CLASSES
BASED ON THE ESTIMATED MODEL

    Latent
   Classes

       1        368.44647          0.14303
       2       1882.67820          0.73085
       3        324.87533          0.12612


FINAL CLASS COUNTS AND PROPORTIONS FOR THE LATENT CLASS PATTERNS
BASED ON ESTIMATED POSTERIOR PROBABILITIES

    Latent
   Classes

       1        368.44647          0.14303
       2       1882.67819          0.73085
       3        324.87533          0.12612


CLASSIFICATION QUALITY

     Entropy                         0.711


CLASSIFICATION OF INDIVIDUALS BASED ON THEIR MOST LIKELY LATENT CLASS MEMBERSHIP

Class Counts and Proportions

    Latent
   Classes

       1              320          0.12422
       2             1980          0.76863
       3              276          0.10714


Average Latent Class Probabilities for Most Likely Latent Class Membership (Row)
by Latent Class (Column)

           1        2        3

    1   0.814    0.135    0.051
    2   0.045    0.904    0.051
    3   0.068    0.183    0.750


Classification Probabilities for the Most Likely Latent Class Membership (Row)
by Latent Class (Column)

           1        2        3

    1   0.707    0.243    0.051
    2   0.023    0.950    0.027
    3   0.051    0.312    0.637


Logits for the Classification Probabilities for the Most Likely Latent Class Membership (Row)
by Latent Class (Column)

              1        2        3

    1      2.634    1.565    0.000
    2     -0.155    3.569    0.000
    3     -2.532   -0.712    0.000


MODEL RESULTS

                                                    Two-Tailed
                    Estimate       S.E.  Est./S.E.    P-Value

Latent Class 1

 I        |
    DPRS1              1.000      0.000    999.000    999.000
    DPRS2              1.000      0.000    999.000    999.000
    DPRS3              1.000      0.000    999.000    999.000
    DPRS4              1.000      0.000    999.000    999.000

 S        |
    DPRS1              0.000      0.000    999.000    999.000
    DPRS2              1.000      0.000    999.000    999.000
    DPRS3              2.000      0.000    999.000    999.000
    DPRS4              3.000      0.000    999.000    999.000

 I        WITH
    S                  0.000      0.000    999.000    999.000

 Means
    I                  0.946      0.022     42.313      0.000
    S                 -0.074      0.012     -6.101      0.000

 Intercepts
    DPRS1              0.000      0.000    999.000    999.000
    DPRS2              0.000      0.000    999.000    999.000
    DPRS3              0.000      0.000    999.000    999.000
    DPRS4              0.000      0.000    999.000    999.000

 Variances
    I                  0.024      0.002     12.554      0.000
    S                  0.001      0.000      4.008      0.000

 Residual Variances
    DPRS1              0.025      0.002     13.740      0.000
    DPRS2              0.032      0.002     20.844      0.000
    DPRS3              0.030      0.002     19.591      0.000
    DPRS4              0.024      0.002     11.561      0.000

Latent Class 2

 I        |
    DPRS1              1.000      0.000    999.000    999.000
    DPRS2              1.000      0.000    999.000    999.000
    DPRS3              1.000      0.000    999.000    999.000
    DPRS4              1.000      0.000    999.000    999.000

 S        |
    DPRS1              0.000      0.000    999.000    999.000
    DPRS2              1.000      0.000    999.000    999.000
    DPRS3              2.000      0.000    999.000    999.000
    DPRS4              3.000      0.000    999.000    999.000

 I        WITH
    S                  0.000      0.000    999.000    999.000

 Means
    I                  0.408      0.008     48.138      0.000
    S                  0.002      0.004      0.559      0.576

 Intercepts
    DPRS1              0.000      0.000    999.000    999.000
    DPRS2              0.000      0.000    999.000    999.000
    DPRS3              0.000      0.000    999.000    999.000
    DPRS4              0.000      0.000    999.000    999.000

 Variances
    I                  0.024      0.002     12.554      0.000
    S                  0.001      0.000      4.008      0.000

 Residual Variances
    DPRS1              0.025      0.002     13.740      0.000
    DPRS2              0.032      0.002     20.844      0.000
    DPRS3              0.030      0.002     19.591      0.000
    DPRS4              0.024      0.002     11.561      0.000

Latent Class 3

 I        |
    DPRS1              1.000      0.000    999.000    999.000
    DPRS2              1.000      0.000    999.000    999.000
    DPRS3              1.000      0.000    999.000    999.000
    DPRS4              1.000      0.000    999.000    999.000

 S        |
    DPRS1              0.000      0.000    999.000    999.000
    DPRS2              1.000      0.000    999.000    999.000
    DPRS3              2.000      0.000    999.000    999.000
    DPRS4              3.000      0.000    999.000    999.000

 I        WITH
    S                  0.000      0.000    999.000    999.000

 Means
    I                  0.553      0.028     19.830      0.000
    S                  0.148      0.012     12.151      0.000

 Intercepts
    DPRS1              0.000      0.000    999.000    999.000
    DPRS2              0.000      0.000    999.000    999.000
    DPRS3              0.000      0.000    999.000    999.000
    DPRS4              0.000      0.000    999.000    999.000

 Variances
    I                  0.024      0.002     12.554      0.000
    S                  0.001      0.000      4.008      0.000

 Residual Variances
    DPRS1              0.025      0.002     13.740      0.000
    DPRS2              0.032      0.002     20.844      0.000
    DPRS3              0.030      0.002     19.591      0.000
    DPRS4              0.024      0.002     11.561      0.000

Categorical Latent Variables

 Means
    C#1                0.126      0.235      0.536      0.592
    C#2                1.757      0.189      9.300      0.000


QUALITY OF NUMERICAL RESULTS

     Condition Number for the Information Matrix              0.138E-04
       (ratio of smallest to largest eigenvalue)


TECHNICAL 1 OUTPUT


     PARAMETER SPECIFICATION FOR LATENT CLASS 1


           NU
              DPRS1         DPRS2         DPRS3         DPRS4
              ________      ________      ________      ________
 1                  0             0             0             0


           LAMBDA
              I             S
              ________      ________
 DPRS1              0             0
 DPRS2              0             0
 DPRS3              0             0
 DPRS4              0             0


           THETA
              DPRS1         DPRS2         DPRS3         DPRS4
              ________      ________      ________      ________
 DPRS1              1
 DPRS2              0             2
 DPRS3              0             0             3
 DPRS4              0             0             0             4


           ALPHA
              I             S
              ________      ________
 1                  5             6


           BETA
              I             S
              ________      ________
 I                  0             0
 S                  0             0


           PSI
              I             S
              ________      ________
 I                  7
 S                  0             8


     PARAMETER SPECIFICATION FOR LATENT CLASS 2


           NU
              DPRS1         DPRS2         DPRS3         DPRS4
              ________      ________      ________      ________
 1                  0             0             0             0


           LAMBDA
              I             S
              ________      ________
 DPRS1              0             0
 DPRS2              0             0
 DPRS3              0             0
 DPRS4              0             0


           THETA
              DPRS1         DPRS2         DPRS3         DPRS4
              ________      ________      ________      ________
 DPRS1              1
 DPRS2              0             2
 DPRS3              0             0             3
 DPRS4              0             0             0             4


           ALPHA
              I             S
              ________      ________
 1                  9            10


           BETA
              I             S
              ________      ________
 I                  0             0
 S                  0             0


           PSI
              I             S
              ________      ________
 I                  7
 S                  0             8


     PARAMETER SPECIFICATION FOR LATENT CLASS 3


           NU
              DPRS1         DPRS2         DPRS3         DPRS4
              ________      ________      ________      ________
 1                  0             0             0             0


           LAMBDA
              I             S
              ________      ________
 DPRS1              0             0
 DPRS2              0             0
 DPRS3              0             0
 DPRS4              0             0


           THETA
              DPRS1         DPRS2         DPRS3         DPRS4
              ________      ________      ________      ________
 DPRS1              1
 DPRS2              0             2
 DPRS3              0             0             3
 DPRS4              0             0             0             4


           ALPHA
              I             S
              ________      ________
 1                 11            12


           BETA
              I             S
              ________      ________
 I                  0             0
 S                  0             0


           PSI
              I             S
              ________      ________
 I                  7
 S                  0             8


     PARAMETER SPECIFICATION FOR LATENT CLASS REGRESSION MODEL PART


           ALPHA(C)
              C#1           C#2           C#3
              ________      ________      ________
 1                 13            14             0


     STARTING VALUES FOR LATENT CLASS 1


           NU
              DPRS1         DPRS2         DPRS3         DPRS4
              ________      ________      ________      ________
 1              0.000         0.000         0.000         0.000


           LAMBDA
              I             S
              ________      ________
 DPRS1          1.000         0.000
 DPRS2          1.000         1.000
 DPRS3          1.000         2.000
 DPRS4          1.000         3.000


           THETA
              DPRS1         DPRS2         DPRS3         DPRS4
              ________      ________      ________      ________
 DPRS1          0.041
 DPRS2          0.000         0.047
 DPRS3          0.000         0.000         0.047
 DPRS4          0.000         0.000         0.000         0.051


           ALPHA
              I             S
              ________      ________
 1              0.506         0.015


           BETA
              I             S
              ________      ________
 I              0.000         0.000
 S              0.000         0.000


           PSI
              I             S
              ________      ________
 I              0.079
 S              0.000         0.015


     STARTING VALUES FOR LATENT CLASS 2


           NU
              DPRS1         DPRS2         DPRS3         DPRS4
              ________      ________      ________      ________
 1              0.000         0.000         0.000         0.000


           LAMBDA
              I             S
              ________      ________
 DPRS1          1.000         0.000
 DPRS2          1.000         1.000
 DPRS3          1.000         2.000
 DPRS4          1.000         3.000


           THETA
              DPRS1         DPRS2         DPRS3         DPRS4
              ________      ________      ________      ________
 DPRS1          0.041
 DPRS2          0.000         0.047
 DPRS3          0.000         0.000         0.047
 DPRS4          0.000         0.000         0.000         0.051


           ALPHA
              I             S
              ________      ________
 1              0.506         0.015


           BETA
              I             S
              ________      ________
 I              0.000         0.000
 S              0.000         0.000


           PSI
              I             S
              ________      ________
 I              0.079
 S              0.000         0.015


     STARTING VALUES FOR LATENT CLASS 3


           NU
              DPRS1         DPRS2         DPRS3         DPRS4
              ________      ________      ________      ________
 1              0.000         0.000         0.000         0.000


           LAMBDA
              I             S
              ________      ________
 DPRS1          1.000         0.000
 DPRS2          1.000         1.000
 DPRS3          1.000         2.000
 DPRS4          1.000         3.000


           THETA
              DPRS1         DPRS2         DPRS3         DPRS4
              ________      ________      ________      ________
 DPRS1          0.041
 DPRS2          0.000         0.047
 DPRS3          0.000         0.000         0.047
 DPRS4          0.000         0.000         0.000         0.051


           ALPHA
              I             S
              ________      ________
 1              0.506         0.015


           BETA
              I             S
              ________      ________
 I              0.000         0.000
 S              0.000         0.000


           PSI
              I             S
              ________      ________
 I              0.079
 S              0.000         0.015


     STARTING VALUES FOR LATENT CLASS REGRESSION MODEL PART


           ALPHA(C)
              C#1           C#2           C#3
              ________      ________      ________
 1              0.000         0.000         0.000


TECHNICAL 11 OUTPUT

     Random Starts Specifications for the k-1 Class Analysis Model
        Number of initial stage random starts                5000
        Number of final stage optimizations                   100


     VUONG-LO-MENDELL-RUBIN LIKELIHOOD RATIO TEST FOR 2 (H0) VERSUS 3 CLASSES

          H0 Loglikelihood Value                          167.618
          2 Times the Loglikelihood Difference            146.649
          Difference in the Number of Parameters                3
          Mean                                              7.793
          Standard Deviation                               12.081
          P-Value                                          0.0000

     LO-MENDELL-RUBIN ADJUSTED LRT TEST

          Value                                           140.678
          P-Value                                          0.0000


TECHNICAL 14 OUTPUT

     Random Starts Specifications for the k-1 Class Analysis Model
        Number of initial stage random starts                5000
        Number of final stage optimizations                   100

     Random Starts Specification for the k-1 Class Model for Generated Data
        Number of initial stage random starts                   0
        Number of final stage optimizations for the
           initial stage random starts                          0
     Random Starts Specification for the k Class Model for Generated Data
        Number of initial stage random starts                  40
        Number of final stage optimizations                     8
     Number of bootstrap draws requested                   Varies


     PARAMETRIC BOOTSTRAPPED LIKELIHOOD RATIO TEST FOR 2 (H0) VERSUS 3 CLASSES

          H0 Loglikelihood Value                          167.618
          2 Times the Loglikelihood Difference            146.649
          Difference in the Number of Parameters                3
          Approximate P-Value                              0.0000
          Successful Bootstrap Draws                            5

     WARNING:  THE BEST LOGLIKELIHOOD VALUE FOR THE 3 CLASS MODEL FOR THE GENERATED DATA
     WAS NOT REPLICATED IN 3 OUT OF 5 BOOTSTRAP DRAWS.  THE P-VALUE MAY NOT BE TRUSTWORTHY
     DUE TO LOCAL MAXIMA.  INCREASE THE NUMBER OF RANDOM STARTS USING THE LRTSTARTS OPTION.


SAMPLE STATISTICS FOR ESTIMATED FACTOR SCORES


     SAMPLE STATISTICS


           Means
              I             S             C_I           C_S
              ________      ________      ________      ________
 1              0.503         0.010         0.500         0.009


           Covariances
              I             S             C_I           C_S
              ________      ________      ________      ________
 I              0.049
 S             -0.001         0.003
 C_I            0.050        -0.001         0.052
 C_S           -0.001         0.003        -0.002         0.004


           Correlations
              I             S             C_I           C_S
              ________      ________      ________      ________
 I              1.000
 S             -0.096         1.000
 C_I            0.990        -0.120         1.000
 C_S           -0.103         0.949        -0.160         1.000


PLOT INFORMATION

The following plots are available:

  Histograms of sample values
  Histograms of estimated values
  Scatterplots (sample values, estimated factor scores, estimated values)
  Sample means
  Estimated means
  Sample and estimated means
  Latent variable distribution plots
  Observed individual values
  Estimated individual values
  Estimated means and observed individual values
  Estimated means and estimated individual values
  Mixture distributions

DIAGRAM INFORMATION

  Mplus diagrams are currently not available for Mixture analysis.
  No diagram output was produced.


     Beginning Time:  16:44:00
        Ending Time:  16:46:58
       Elapsed Time:  00:02:58


MUTHEN & MUTHEN
3463 Stoner Ave.
Los Angeles, CA  90066

Tel: (310) 391-9971
Fax: (310) 391-8971
Web: www.StatModel.com
Support: Support@StatModel.com

Copyright (c) 1998-2013 Muthen & Muthen
