# Supplementary material for: The Impact of Academic Achievement and Parental Practices on Depressive Symptom Trajectories Among Chinese Adolescents
Source: Res Child Adolesc Psychopathol. 2021 May 13;49(10):1359–71. doi: 10.1007/s10802-021-00826-9 (PMC8380233; doi:10.1007/s10802-021-00826-9)
Supplement: Supplementary file 8 — Supplementary file8 (OUT 38 KB) [file 10802_2021_826_MOESM8_ESM.out]

Mplus VERSION 7.11
MUTHEN & MUTHEN
12/14/2020   4:50 PM

INPUT INSTRUCTIONS

  TITLE: Growth Mixture Model

     DATA: FILE IS depressive trajectories and its predictors.dat;

      VARIABLE:  NAMES ARE IDALL SEX agetest1 F12 F13 F16
      zj1 PRNTIVL1 AUTOSUP1 PSYCTRL1
  DPRS1 DPRS2 DPRS3 DPRS4 FatherEdu MotherEdu Education
  schoolTy1 schoolTy2;

        USEVARIABLES ARE
            DPRS1 DPRS2 DPRS3 DPRS4;

             MISSING=ALL(99);
             CLASSES=c(5);


    ANALYSIS: TYPE= MIXTURE;
    starts = 5000 100;
    MODEL:
             %OVERALL%
             i s | DPRS1@0 DPRS2@1 DPRS3@2 DPRS4@3;
             i with s@0;


    OUTPUT: SAMPSTAT  TECH1  TECH11 TECH14;

    PLOT: TYPE=PLOT3;
          Series=DPRS1 DPRS2 DPRS3 DPRS4 (*);


INPUT READING TERMINATED NORMALLY


Growth Mixture Model

SUMMARY OF ANALYSIS

Number of groups                                                 1
Number of observations                                        2576

Number of dependent variables                                    4
Number of independent variables                                  0
Number of continuous latent variables                            2
Number of categorical latent variables                           1

Observed dependent variables

  Continuous
   DPRS1       DPRS2       DPRS3       DPRS4

Continuous latent variables
   I           S

Categorical latent variables
   C


Estimator                                                      MLR
Information matrix                                        OBSERVED
Optimization Specifications for the Quasi-Newton Algorithm for
Continuous Outcomes
  Maximum number of iterations                                 100
  Convergence criterion                                  0.100D-05
Optimization Specifications for the EM Algorithm
  Maximum number of iterations                                 500
  Convergence criteria
    Loglikelihood change                                 0.100D-06
    Relative loglikelihood change                        0.100D-06
    Derivative                                           0.100D-05
Optimization Specifications for the M step of the EM Algorithm for
Categorical Latent variables
  Number of M step iterations                                    1
  M step convergence criterion                           0.100D-05
  Basis for M step termination                           ITERATION
Optimization Specifications for the M step of the EM Algorithm for
Censored, Binary or Ordered Categorical (Ordinal), Unordered
Categorical (Nominal) and Count Outcomes
  Number of M step iterations                                    1
  M step convergence criterion                           0.100D-05
  Basis for M step termination                           ITERATION
  Maximum value for logit thresholds                            15
  Minimum value for logit thresholds                           -15
  Minimum expected cell size for chi-square              0.100D-01
Maximum number of iterations for H1                           2000
Convergence criterion for H1                             0.100D-03
Optimization algorithm                                         EMA
Random Starts Specifications
  Number of initial stage random starts                       5000
  Number of final stage optimizations                          100
  Number of initial stage iterations                            10
  Initial stage convergence criterion                    0.100D+01
  Random starts scale                                    0.500D+01
  Random seed for generating random starts                       0

Input data file(s)
  depressive trajectories and its predictors.dat
Input data format  FREE


SUMMARY OF DATA

     Number of missing data patterns             9
     Number of y missing data patterns           9
     Number of u missing data patterns           0


COVARIANCE COVERAGE OF DATA

Minimum covariance coverage value   0.100


     PROPORTION OF DATA PRESENT FOR Y


           Covariance Coverage
              DPRS1         DPRS2         DPRS3         DPRS4
              ________      ________      ________      ________
 DPRS1          1.000
 DPRS2          0.975         0.976
 DPRS3          0.941         0.934         0.942
 DPRS4          0.915         0.908         0.899         0.915


SAMPLE STATISTICS


     ESTIMATED SAMPLE STATISTICS


           Means
              DPRS1         DPRS2         DPRS3         DPRS4
              ________      ________      ________      ________
 1              0.492         0.533         0.523         0.525


           Covariances
              DPRS1         DPRS2         DPRS3         DPRS4
              ________      ________      ________      ________
 DPRS1          0.082
 DPRS2          0.056         0.093
 DPRS3          0.049         0.064         0.094
 DPRS4          0.046         0.061         0.068         0.102


           Correlations
              DPRS1         DPRS2         DPRS3         DPRS4
              ________      ________      ________      ________
 DPRS1          1.000
 DPRS2          0.642         1.000
 DPRS3          0.557         0.680         1.000
 DPRS4          0.505         0.623         0.697         1.000


     MAXIMUM LOG-LIKELIHOOD VALUE FOR THE UNRESTRICTED (H1) MODEL IS 113.435

RANDOM STARTS RESULTS RANKED FROM THE BEST TO THE WORST LOGLIKELIHOOD VALUES

Final stage loglikelihood values at local maxima, seeds, and initial stage start numbers:

             293.264  230124           2557
             293.264  36579            2265
             293.264  560961           2422
             293.264  10499            4742
             293.264  366739           1283
             293.264  27690            2347
             293.264  2066             1228
             293.264  677062           680
             293.264  815575           1593
             293.264  114115           2007
             293.264  749212           3330
             293.264  82152            2955
             293.264  358688           1573
             293.264  789564           2275
             290.440  940007           1417
             288.836  785015           2245
             288.836  573096           20
             288.836  156147           1186
             288.836  318596           3710
             288.836  392407           221
             288.836  714455           476
             283.065  117391           710
             283.065  112482           2373
             283.065  607820           4247
             277.739  312018           2209
             277.739  134830           780
             277.739  159216           1423
             277.739  375590           438
             277.739  657994           788
             277.739  926634           4573
             275.331  63231            935
             275.331  387016           1035
             275.331  203099           2298
             275.331  856737           1241
             275.331  354559           73
             275.331  185331           1162
             275.331  813963           4182
             275.331  581196           921
             275.331  911755           4164
             275.331  81117            305
             275.331  219593           4533
             275.331  361694           1834
             275.331  774692           1764
             275.331  699834           723
             275.331  708207           1158
             275.331  260095           3780
             275.331  84013            598
             275.331  409669           3746
             275.331  830529           279
             275.331  945065           255
             275.331  15150            3087
             275.331  601080           4920
             275.331  274006           4488
             275.331  219035           3545
             275.331  677470           2267
             275.331  166256           2591
             272.319  380179           4457
             272.319  256781           1448
             269.977  470570           3598
             269.977  494365           1331
             269.977  556929           734
             269.977  282824           4352
             269.977  205005           2559
             269.977  364676           27
             251.778  614073           4732
             249.977  697297           3697
             249.977  142365           2612
             249.977  256938           4230
             249.977  117474           2515
             249.977  89970            223
             243.077  781624           2462
             243.077  10606            4208
             240.942  464179           106
             240.942  862495           3657
             240.942  884146           1720
             240.942  693264           3274
             240.942  814975           129
             240.942  446548           3875
             240.942  299108           1420
             240.942  921550           3934
             240.942  835113           4799
             240.942  251601           2907
             240.942  460304           3764
             240.942  171430           1672
             240.942  652266           490
             240.942  310591           4901
             240.942  914505           838
             240.942  176373           4603
             240.942  111066           1509
             240.942  69526            3599
             240.942  816796           1728
             240.942  110389           3178
             240.942  344236           2061
             240.942  16258            3530
             240.942  565763           2231
             240.942  43897            2230
             240.942  710445           792
             240.942  468217           3940
             240.942  602797           336
             240.942  848505           2799


THE BEST LOGLIKELIHOOD VALUE HAS BEEN REPLICATED.  RERUN WITH AT LEAST TWICE THE
RANDOM STARTS TO CHECK THAT THE BEST LOGLIKELIHOOD IS STILL OBTAINED AND REPLICATED.


THE MODEL ESTIMATION TERMINATED NORMALLY


MODEL FIT INFORMATION

Number of Free Parameters                       20

Loglikelihood

          H0 Value                         293.264
          H0 Scaling Correction Factor      1.3424
            for MLR

Information Criteria

          Akaike (AIC)                    -546.528
          Bayesian (BIC)                  -429.448
          Sample-Size Adjusted BIC        -492.993
            (n* = (n + 2) / 24)


FINAL CLASS COUNTS AND PROPORTIONS FOR THE LATENT CLASSES
BASED ON THE ESTIMATED MODEL

    Latent
   Classes

       1        336.71061          0.13071
       2         43.15463          0.01675
       3        120.46506          0.04676
       4        382.75155          0.14858
       5       1692.91815          0.65719


FINAL CLASS COUNTS AND PROPORTIONS FOR THE LATENT CLASS PATTERNS
BASED ON ESTIMATED POSTERIOR PROBABILITIES

    Latent
   Classes

       1        336.71061          0.13071
       2         43.15463          0.01675
       3        120.46505          0.04676
       4        382.75156          0.14858
       5       1692.91815          0.65719


CLASSIFICATION QUALITY

     Entropy                         0.740


CLASSIFICATION OF INDIVIDUALS BASED ON THEIR MOST LIKELY LATENT CLASS MEMBERSHIP

Class Counts and Proportions

    Latent
   Classes

       1              302          0.11724
       2               35          0.01359
       3               91          0.03533
       4              350          0.13587
       5             1798          0.69798


Average Latent Class Probabilities for Most Likely Latent Class Membership (Row)
by Latent Class (Column)

           1        2        3        4        5

    1   0.769    0.011    0.001    0.094    0.127
    2   0.063    0.768    0.019    0.149    0.000
    3   0.000    0.007    0.743    0.160    0.089
    4   0.078    0.035    0.085    0.667    0.135
    5   0.042    0.000    0.012    0.056    0.890


Classification Probabilities for the Most Likely Latent Class Membership (Row)
by Latent Class (Column)

           1        2        3        4        5

    1   0.689    0.007    0.000    0.081    0.223
    2   0.074    0.623    0.015    0.285    0.002
    3   0.001    0.006    0.562    0.247    0.184
    4   0.074    0.014    0.038    0.610    0.265
    5   0.023    0.000    0.005    0.028    0.945


Logits for the Classification Probabilities for the Most Likely Latent Class Membership (Row)
by Latent Class (Column)

              1        2        3        4        5

    1      1.130   -3.531   -8.231   -1.005    0.000
    2      3.724    5.850    2.145    5.069    0.000
    3     -4.824   -3.496    1.115    0.294    0.000
    4     -1.278   -2.964   -1.942    0.833    0.000
    5     -3.733  -12.371   -5.283   -3.524    0.000


MODEL RESULTS

                                                    Two-Tailed
                    Estimate       S.E.  Est./S.E.    P-Value

Latent Class 1

 I        |
    DPRS1              1.000      0.000    999.000    999.000
    DPRS2              1.000      0.000    999.000    999.000
    DPRS3              1.000      0.000    999.000    999.000
    DPRS4              1.000      0.000    999.000    999.000

 S        |
    DPRS1              0.000      0.000    999.000    999.000
    DPRS2              1.000      0.000    999.000    999.000
    DPRS3              2.000      0.000    999.000    999.000
    DPRS4              3.000      0.000    999.000    999.000

 I        WITH
    S                  0.000      0.000    999.000    999.000

 Means
    I                  0.484      0.024     20.477      0.000
    S                  0.158      0.014     10.985      0.000

 Intercepts
    DPRS1              0.000      0.000    999.000    999.000
    DPRS2              0.000      0.000    999.000    999.000
    DPRS3              0.000      0.000    999.000    999.000
    DPRS4              0.000      0.000    999.000    999.000

 Variances
    I                  0.020      0.002     12.972      0.000
    S                  0.001      0.000      2.160      0.031

 Residual Variances
    DPRS1              0.023      0.001     15.715      0.000
    DPRS2              0.033      0.002     20.836      0.000
    DPRS3              0.031      0.002     19.595      0.000
    DPRS4              0.022      0.002     10.535      0.000

Latent Class 2

 I        |
    DPRS1              1.000      0.000    999.000    999.000
    DPRS2              1.000      0.000    999.000    999.000
    DPRS3              1.000      0.000    999.000    999.000
    DPRS4              1.000      0.000    999.000    999.000

 S        |
    DPRS1              0.000      0.000    999.000    999.000
    DPRS2              1.000      0.000    999.000    999.000
    DPRS3              2.000      0.000    999.000    999.000
    DPRS4              3.000      0.000    999.000    999.000

 I        WITH
    S                  0.000      0.000    999.000    999.000

 Means
    I                  1.154      0.087     13.321      0.000
    S                  0.042      0.026      1.593      0.111

 Intercepts
    DPRS1              0.000      0.000    999.000    999.000
    DPRS2              0.000      0.000    999.000    999.000
    DPRS3              0.000      0.000    999.000    999.000
    DPRS4              0.000      0.000    999.000    999.000

 Variances
    I                  0.020      0.002     12.972      0.000
    S                  0.001      0.000      2.160      0.031

 Residual Variances
    DPRS1              0.023      0.001     15.715      0.000
    DPRS2              0.033      0.002     20.836      0.000
    DPRS3              0.031      0.002     19.595      0.000
    DPRS4              0.022      0.002     10.535      0.000

Latent Class 3

 I        |
    DPRS1              1.000      0.000    999.000    999.000
    DPRS2              1.000      0.000    999.000    999.000
    DPRS3              1.000      0.000    999.000    999.000
    DPRS4              1.000      0.000    999.000    999.000

 S        |
    DPRS1              0.000      0.000    999.000    999.000
    DPRS2              1.000      0.000    999.000    999.000
    DPRS3              2.000      0.000    999.000    999.000
    DPRS4              3.000      0.000    999.000    999.000

 I        WITH
    S                  0.000      0.000    999.000    999.000

 Means
    I                  0.962      0.038     25.169      0.000
    S                 -0.175      0.020     -8.866      0.000

 Intercepts
    DPRS1              0.000      0.000    999.000    999.000
    DPRS2              0.000      0.000    999.000    999.000
    DPRS3              0.000      0.000    999.000    999.000
    DPRS4              0.000      0.000    999.000    999.000

 Variances
    I                  0.020      0.002     12.972      0.000
    S                  0.001      0.000      2.160      0.031

 Residual Variances
    DPRS1              0.023      0.001     15.715      0.000
    DPRS2              0.033      0.002     20.836      0.000
    DPRS3              0.031      0.002     19.595      0.000
    DPRS4              0.022      0.002     10.535      0.000

Latent Class 4

 I        |
    DPRS1              1.000      0.000    999.000    999.000
    DPRS2              1.000      0.000    999.000    999.000
    DPRS3              1.000      0.000    999.000    999.000
    DPRS4              1.000      0.000    999.000    999.000

 S        |
    DPRS1              0.000      0.000    999.000    999.000
    DPRS2              1.000      0.000    999.000    999.000
    DPRS3              2.000      0.000    999.000    999.000
    DPRS4              3.000      0.000    999.000    999.000

 I        WITH
    S                  0.000      0.000    999.000    999.000

 Means
    I                  0.814      0.051     15.810      0.000
    S                 -0.018      0.020     -0.894      0.371

 Intercepts
    DPRS1              0.000      0.000    999.000    999.000
    DPRS2              0.000      0.000    999.000    999.000
    DPRS3              0.000      0.000    999.000    999.000
    DPRS4              0.000      0.000    999.000    999.000

 Variances
    I                  0.020      0.002     12.972      0.000
    S                  0.001      0.000      2.160      0.031

 Residual Variances
    DPRS1              0.023      0.001     15.715      0.000
    DPRS2              0.033      0.002     20.836      0.000
    DPRS3              0.031      0.002     19.595      0.000
    DPRS4              0.022      0.002     10.535      0.000

Latent Class 5

 I        |
    DPRS1              1.000      0.000    999.000    999.000
    DPRS2              1.000      0.000    999.000    999.000
    DPRS3              1.000      0.000    999.000    999.000
    DPRS4              1.000      0.000    999.000    999.000

 S        |
    DPRS1              0.000      0.000    999.000    999.000
    DPRS2              1.000      0.000    999.000    999.000
    DPRS3              2.000      0.000    999.000    999.000
    DPRS4              3.000      0.000    999.000    999.000

 I        WITH
    S                  0.000      0.000    999.000    999.000

 Means
    I                  0.387      0.009     44.497      0.000
    S                 -0.001      0.003     -0.352      0.725

 Intercepts
    DPRS1              0.000      0.000    999.000    999.000
    DPRS2              0.000      0.000    999.000    999.000
    DPRS3              0.000      0.000    999.000    999.000
    DPRS4              0.000      0.000    999.000    999.000

 Variances
    I                  0.020      0.002     12.972      0.000
    S                  0.001      0.000      2.160      0.031

 Residual Variances
    DPRS1              0.023      0.001     15.715      0.000
    DPRS2              0.033      0.002     20.836      0.000
    DPRS3              0.031      0.002     19.595      0.000
    DPRS4              0.022      0.002     10.535      0.000

Categorical Latent Variables

 Means
    C#1               -1.615      0.205     -7.862      0.000
    C#2               -3.669      0.374     -9.807      0.000
    C#3               -2.643      0.313     -8.439      0.000
    C#4               -1.487      0.168     -8.829      0.000


QUALITY OF NUMERICAL RESULTS

     Condition Number for the Information Matrix              0.104E-04
       (ratio of smallest to largest eigenvalue)


TECHNICAL 1 OUTPUT


     PARAMETER SPECIFICATION FOR LATENT CLASS 1


           NU
              DPRS1         DPRS2         DPRS3         DPRS4
              ________      ________      ________      ________
 1                  0             0             0             0


           LAMBDA
              I             S
              ________      ________
 DPRS1              0             0
 DPRS2              0             0
 DPRS3              0             0
 DPRS4              0             0


           THETA
              DPRS1         DPRS2         DPRS3         DPRS4
              ________      ________      ________      ________
 DPRS1              1
 DPRS2              0             2
 DPRS3              0             0             3
 DPRS4              0             0             0             4


           ALPHA
              I             S
              ________      ________
 1                  5             6


           BETA
              I             S
              ________      ________
 I                  0             0
 S                  0             0


           PSI
              I             S
              ________      ________
 I                  7
 S                  0             8


     PARAMETER SPECIFICATION FOR LATENT CLASS 2


           NU
              DPRS1         DPRS2         DPRS3         DPRS4
              ________      ________      ________      ________
 1                  0             0             0             0


           LAMBDA
              I             S
              ________      ________
 DPRS1              0             0
 DPRS2              0             0
 DPRS3              0             0
 DPRS4              0             0


           THETA
              DPRS1         DPRS2         DPRS3         DPRS4
              ________      ________      ________      ________
 DPRS1              1
 DPRS2              0             2
 DPRS3              0             0             3
 DPRS4              0             0             0             4


           ALPHA
              I             S
              ________      ________
 1                  9            10


           BETA
              I             S
              ________      ________
 I                  0             0
 S                  0             0


           PSI
              I             S
              ________      ________
 I                  7
 S                  0             8


     PARAMETER SPECIFICATION FOR LATENT CLASS 3


           NU
              DPRS1         DPRS2         DPRS3         DPRS4
              ________      ________      ________      ________
 1                  0             0             0             0


           LAMBDA
              I             S
              ________      ________
 DPRS1              0             0
 DPRS2              0             0
 DPRS3              0             0
 DPRS4              0             0


           THETA
              DPRS1         DPRS2         DPRS3         DPRS4
              ________      ________      ________      ________
 DPRS1              1
 DPRS2              0             2
 DPRS3              0             0             3
 DPRS4              0             0             0             4


           ALPHA
              I             S
              ________      ________
 1                 11            12


           BETA
              I             S
              ________      ________
 I                  0             0
 S                  0             0


           PSI
              I             S
              ________      ________
 I                  7
 S                  0             8


     PARAMETER SPECIFICATION FOR LATENT CLASS 4


           NU
              DPRS1         DPRS2         DPRS3         DPRS4
              ________      ________      ________      ________
 1                  0             0             0             0


           LAMBDA
              I             S
              ________      ________
 DPRS1              0             0
 DPRS2              0             0
 DPRS3              0             0
 DPRS4              0             0


           THETA
              DPRS1         DPRS2         DPRS3         DPRS4
              ________      ________      ________      ________
 DPRS1              1
 DPRS2              0             2
 DPRS3              0             0             3
 DPRS4              0             0             0             4


           ALPHA
              I             S
              ________      ________
 1                 13            14


           BETA
              I             S
              ________      ________
 I                  0             0
 S                  0             0


           PSI
              I             S
              ________      ________
 I                  7
 S                  0             8


     PARAMETER SPECIFICATION FOR LATENT CLASS 5


           NU
              DPRS1         DPRS2         DPRS3         DPRS4
              ________      ________      ________      ________
 1                  0             0             0             0


           LAMBDA
              I             S
              ________      ________
 DPRS1              0             0
 DPRS2              0             0
 DPRS3              0             0
 DPRS4              0             0


           THETA
              DPRS1         DPRS2         DPRS3         DPRS4
              ________      ________      ________      ________
 DPRS1              1
 DPRS2              0             2
 DPRS3              0             0             3
 DPRS4              0             0             0             4


           ALPHA
              I             S
              ________      ________
 1                 15            16


           BETA
              I             S
              ________      ________
 I                  0             0
 S                  0             0


           PSI
              I             S
              ________      ________
 I                  7
 S                  0             8


     PARAMETER SPECIFICATION FOR LATENT CLASS REGRESSION MODEL PART


           ALPHA(C)
              C#1           C#2           C#3           C#4           C#5
              ________      ________      ________      ________      ________
 1                 17            18            19            20             0


     STARTING VALUES FOR LATENT CLASS 1


           NU
              DPRS1         DPRS2         DPRS3         DPRS4
              ________      ________      ________      ________
 1              0.000         0.000         0.000         0.000


           LAMBDA
              I             S
              ________      ________
 DPRS1          1.000         0.000
 DPRS2          1.000         1.000
 DPRS3          1.000         2.000
 DPRS4          1.000         3.000


           THETA
              DPRS1         DPRS2         DPRS3         DPRS4
              ________      ________      ________      ________
 DPRS1          0.041
 DPRS2          0.000         0.047
 DPRS3          0.000         0.000         0.047
 DPRS4          0.000         0.000         0.000         0.051


           ALPHA
              I             S
              ________      ________
 1              0.506         0.015


           BETA
              I             S
              ________      ________
 I              0.000         0.000
 S              0.000         0.000


           PSI
              I             S
              ________      ________
 I              0.079
 S              0.000         0.015


     STARTING VALUES FOR LATENT CLASS 2


           NU
              DPRS1         DPRS2         DPRS3         DPRS4
              ________      ________      ________      ________
 1              0.000         0.000         0.000         0.000


           LAMBDA
              I             S
              ________      ________
 DPRS1          1.000         0.000
 DPRS2          1.000         1.000
 DPRS3          1.000         2.000
 DPRS4          1.000         3.000


           THETA
              DPRS1         DPRS2         DPRS3         DPRS4
              ________      ________      ________      ________
 DPRS1          0.041
 DPRS2          0.000         0.047
 DPRS3          0.000         0.000         0.047
 DPRS4          0.000         0.000         0.000         0.051


           ALPHA
              I             S
              ________      ________
 1              0.506         0.015


           BETA
              I             S
              ________      ________
 I              0.000         0.000
 S              0.000         0.000


           PSI
              I             S
              ________      ________
 I              0.079
 S              0.000         0.015


     STARTING VALUES FOR LATENT CLASS 3


           NU
              DPRS1         DPRS2         DPRS3         DPRS4
              ________      ________      ________      ________
 1              0.000         0.000         0.000         0.000


           LAMBDA
              I             S
              ________      ________
 DPRS1          1.000         0.000
 DPRS2          1.000         1.000
 DPRS3          1.000         2.000
 DPRS4          1.000         3.000


           THETA
              DPRS1         DPRS2         DPRS3         DPRS4
              ________      ________      ________      ________
 DPRS1          0.041
 DPRS2          0.000         0.047
 DPRS3          0.000         0.000         0.047
 DPRS4          0.000         0.000         0.000         0.051


           ALPHA
              I             S
              ________      ________
 1              0.506         0.015


           BETA
              I             S
              ________      ________
 I              0.000         0.000
 S              0.000         0.000


           PSI
              I             S
              ________      ________
 I              0.079
 S              0.000         0.015


     STARTING VALUES FOR LATENT CLASS 4


           NU
              DPRS1         DPRS2         DPRS3         DPRS4
              ________      ________      ________      ________
 1              0.000         0.000         0.000         0.000


           LAMBDA
              I             S
              ________      ________
 DPRS1          1.000         0.000
 DPRS2          1.000         1.000
 DPRS3          1.000         2.000
 DPRS4          1.000         3.000


           THETA
              DPRS1         DPRS2         DPRS3         DPRS4
              ________      ________      ________      ________
 DPRS1          0.041
 DPRS2          0.000         0.047
 DPRS3          0.000         0.000         0.047
 DPRS4          0.000         0.000         0.000         0.051


           ALPHA
              I             S
              ________      ________
 1              0.506         0.015


           BETA
              I             S
              ________      ________
 I              0.000         0.000
 S              0.000         0.000


           PSI
              I             S
              ________      ________
 I              0.079
 S              0.000         0.015


     STARTING VALUES FOR LATENT CLASS 5


           NU
              DPRS1         DPRS2         DPRS3         DPRS4
              ________      ________      ________      ________
 1              0.000         0.000         0.000         0.000


           LAMBDA
              I             S
              ________      ________
 DPRS1          1.000         0.000
 DPRS2          1.000         1.000
 DPRS3          1.000         2.000
 DPRS4          1.000         3.000


           THETA
              DPRS1         DPRS2         DPRS3         DPRS4
              ________      ________      ________      ________
 DPRS1          0.041
 DPRS2          0.000         0.047
 DPRS3          0.000         0.000         0.047
 DPRS4          0.000         0.000         0.000         0.051


           ALPHA
              I             S
              ________      ________
 1              0.506         0.015


           BETA
              I             S
              ________      ________
 I              0.000         0.000
 S              0.000         0.000


           PSI
              I             S
              ________      ________
 I              0.079
 S              0.000         0.015


     STARTING VALUES FOR LATENT CLASS REGRESSION MODEL PART


           ALPHA(C)
              C#1           C#2           C#3           C#4           C#5
              ________      ________      ________      ________      ________
 1              0.000         0.000         0.000         0.000         0.000


TECHNICAL 11 OUTPUT

     Random Starts Specifications for the k-1 Class Analysis Model
        Number of initial stage random starts                5000
        Number of final stage optimizations                   100


     VUONG-LO-MENDELL-RUBIN LIKELIHOOD RATIO TEST FOR 4 (H0) VERSUS 5 CLASSES

          H0 Loglikelihood Value                          275.331
          2 Times the Loglikelihood Difference             35.866
          Difference in the Number of Parameters                3
          Mean                                              8.455
          Standard Deviation                               15.931
          P-Value                                          0.0548

     LO-MENDELL-RUBIN ADJUSTED LRT TEST

          Value                                            34.406
          P-Value                                          0.0607


TECHNICAL 14 OUTPUT

     Random Starts Specifications for the k-1 Class Analysis Model
        Number of initial stage random starts                5000
        Number of final stage optimizations                   100

     Random Starts Specification for the k-1 Class Model for Generated Data
        Number of initial stage random starts                   0
        Number of final stage optimizations for the
           initial stage random starts                          0
     Random Starts Specification for the k Class Model for Generated Data
        Number of initial stage random starts                  40
        Number of final stage optimizations                     8
     Number of bootstrap draws requested                   Varies


     PARAMETRIC BOOTSTRAPPED LIKELIHOOD RATIO TEST FOR 4 (H0) VERSUS 5 CLASSES

          H0 Loglikelihood Value                          275.331
          2 Times the Loglikelihood Difference             35.866
          Difference in the Number of Parameters                3
          Approximate P-Value                              0.0000
          Successful Bootstrap Draws                           20

     WARNING:  THE BEST LOGLIKELIHOOD VALUE FOR THE 5 CLASS MODEL FOR THE GENERATED DATA
     WAS NOT REPLICATED IN 17 OUT OF 20 BOOTSTRAP DRAWS.  THE P-VALUE MAY NOT BE TRUSTWORTHY
     DUE TO LOCAL MAXIMA.  INCREASE THE NUMBER OF RANDOM STARTS USING THE LRTSTARTS OPTION.


SAMPLE STATISTICS FOR ESTIMATED FACTOR SCORES


     SAMPLE STATISTICS


           Means
              I             S             C_I           C_S
              ________      ________      ________      ________
 1              0.502         0.010         0.498         0.010


           Covariances
              I             S             C_I           C_S
              ________      ________      ________      ________
 I              0.051
 S             -0.002         0.003
 C_I            0.051        -0.002         0.053
 C_S           -0.002         0.003        -0.003         0.004


           Correlations
              I             S             C_I           C_S
              ________      ________      ________      ________
 I              1.000
 S             -0.138         1.000
 C_I            0.987        -0.158         1.000
 C_S           -0.119         0.932        -0.186         1.000


PLOT INFORMATION

The following plots are available:

  Histograms of sample values
  Histograms of estimated values
  Scatterplots (sample values, estimated factor scores, estimated values)
  Sample means
  Estimated means
  Sample and estimated means
  Latent variable distribution plots
  Observed individual values
  Estimated individual values
  Estimated means and observed individual values
  Estimated means and estimated individual values
  Mixture distributions

DIAGRAM INFORMATION

  Mplus diagrams are currently not available for Mixture analysis.
  No diagram output was produced.


     Beginning Time:  16:50:15
        Ending Time:  16:55:58
       Elapsed Time:  00:05:43


MUTHEN & MUTHEN
3463 Stoner Ave.
Los Angeles, CA  90066

Tel: (310) 391-9971
Fax: (310) 391-8971
Web: www.StatModel.com
Support: Support@StatModel.com

Copyright (c) 1998-2013 Muthen & Muthen
